# Supplementary material for: Thermal vulnerability of sea turtle foraging grounds around the globe
Source: Commun Biol. 2024 Mar 21;7:347. doi: 10.1038/s42003-024-06013-y (PMC10958041; doi:10.1038/s42003-024-06013-y)
Supplement: Supplementary file 4 — Supplementary Data [file 42003_2024_6013_MOESM4_ESM.xlsx]

## Sheet: Sheet1
Manuscript Title: Thermal vulnerability of sea turtle foraging grounds around the globe
Supplementary Data | Number and source of used tracks per species.
Study code	Species	N of used track(s) in current study	Citation
1	N. depressus	4	Wildermann, N. E. (2017). Flatbacks at sea: understanding ecology in foraging populations (Doctoral dissertation, James Cook University, Australia).
2	N. depressus	5	Thums, M., Waayers, D., Huang, Z., Pattiaratchi, C., Bernus, J., & Meekan, M. (2017). Environmental predictors of foraging and transit behaviour in flatback turtles Natator depressus. Endangered Species Research, 32, 333-349.
3	N. depressus	4	Hamann, M., Smith, J. and Preston, S. (2015). Flatback turtles of Torres Strait. Report to the National Environmental Research Program. Reef and Rainforest Research Centre Limited, Cairns, 8 pp.
4	N. depressus	2	Freeman, A.B., Strevens, W., Bell. I. and Karam, J. (2015). Summary of flatback turtle monitoring data for the Jardine River site 2012-2014. Compiled by Northern Peninsula Area Regional Council/Apudthama Land and Sea Ranger Group, Threatened Species Unit Environment and Heritage Protection, Western Cape Turtle Threat Abatement Alliance, 18 pp.
5	N. depressus	2	Thums, M., Rossendell, J., Guinea, M., & Ferreira, L. C. (2018). Horizontal and vertical movement behaviour of flatback turtles and spatial overlap with industrial development. Marine Ecology Progress Series, 602, 237-253.
6	N. depressus	1	McFarlane, G., & Hammer, M. (2011). Project Report: Beach combing for conservation: monitoring flatback turtles along the stunning coastline of Western Australia, Expedition date: 8-22 November 2010, 48 pp.
7	C. mydas	2	Balazs, G. H., Craig, P., Winton, B. R., & Miya, R. K. (1994). Satellite telemetry of green turtles nesting at French Frigate Shoals, Hawaii, and Rose Atoll, American Samoa. In Proceedings of the 14th Annual Symposium on Sea Turtle Biology and Conservation. NOAA Technical Memorandum NMFS-SEFSC-351 (pp. 1-5).
8	C. mydas	3	Balazs, G. H. (1994). Homeward bound: satellite tracking of Hawaiian green turtles from nesting beaches to foraging pastures. In Proceedings of the Thirteenth Annual Symposium on Sea Turtle Biology and Conservation. NOAA Technical Memorandum NMFS-SEFSC-341 (pp. 205-208).
9	C. mydas	3	Liew, H. C., Chan, E. H., Luschi, P., Papi, F., & Papi, F. (1995). Satellite tracking data on Malaysian green turtle migration. Rendiconti Lincei, 6, 239-246.
10	C. mydas	1	Liew, H. C., Chan, E. H., Papi, F., & Luschi, P. (1995). Long distance migration of green turtles from Redang Island, Malaysia: the need for regional cooperation in sea turtle conservation”. In Paper presented at the International Congress of Chelonian Conservation (Vol. 6, p. 10).
11	C. mydas	3	Renaud, M. L., and Williams, J. A. (1997). Movements of Kemp’s ridley (Lepidochelys kempii) and Green (Chelonia mydas) Sea Turtles Using Lavaca Bay and Matagorda Bay 1996-1997. Final Report. Washington, D.C., USA, Environmental Protection Agency, 62 pp.
12	C. mydas	3	Ellis, D. M., and Balazs, G. H., (1998). Use of the generic mapping tools program to plot argos tracking data for sea turtles. In Proceedings of the Seventeenth Annual Sea Turtle Symposium. NOAA/National Marine Fisheries Service/Southeast Fisheries Science Center, USA (pp. 177-179).
13	C. mydas	3	Balazs, G. H., & Ellis, D. M. (2000). Satellite telemetry of migrant male and female green turtles breeding in the Hawaiian Islands. In Proceedings of the Eighteen Annual Sea Turtle Symposium on Sea Turtle Biology and Conservation. NOAA Technical Memorandum NMFS-SEFSC-436 (pp. 53-55).
14	C. mydas	6	Cheng, I. J. (2000). Post-nesting migrations of green turtles (Chelonia mydas) at Wan-An Island, Penghu Archipelago, Taiwan. Marine Biology, 137, 747-754.
15	C. mydas	10	Papi, F., Luschi, P., Akesson, S., Capogrossi, S., & Hays, G. C. (2000). Open-sea migration of magnetically disturbed sea turtles. Journal of Experimental Biology, 203, 3435-3443.
16	C. mydas	2	Tiburcio Pintos, G., Bravo Gamboa, P. R., Kinzel, M. R. (2004). Satellite telemetry green sea turtles (Chelonia mydas) nesting in Lechugillas, Veracruz-Mexico. In Proceedings of the Twenty-first Annual Symposium on Sea Turtle Biology and Conservation. NOAA Technical Memorandum NMFS-SEFSC-528 (pp. 275-277).
17	C. mydas	6	Mangel, J., Troëng, S., Segura, L., Stockmann, M., Ortega, A., Reyes, C., ... & Rankin, E. (2001). Report on the 2000 green turtle program at Tortuguero, Costa Rica. Unpublished report. Caribbean Conservation Corp & Ministry Environ Energy CR, 58 pp.
18	C. mydas	3	Charuchinda, M., Sakamoto, W., Arai, N., & Monanunsap, S. (2002). Migration pattern of post-nesting green turtle in the gulf of Thailand. In Proceedings of the 3rd Workshop on SEASTAR2000, pp. 53-57.
19	C. mydas	4	Hays, G. C., Broderick, A. C., Godley, B. J., Lovell, P., Martin, C., McConnell, B. J., & Richardson, S. (2002). Biphasal long-distance migration in green turtles. Animal Behaviour, 64, 895-898.
20	C. mydas	2	Godley, B.J., Richardson, S., Broderick, A.C., Coyne, M.S., Glen, F., Hays, G.C. (2002). Long-term satellite telemetry of the movements and habitat utilisation by green turtles in the Mediterranean. Ecography, 25, 352–362.
21	C. mydas	2	Godley, B. J., Luschi, P., Lima, E. H. S. M., Akesson, S., Broderick, A. C., Glen, F., Godfrey, M. H., & Hays, G. C. (2003). Movement patterns of green turtles in Brazilian coastal waters described by satellite tracking and flipper tagging. Marine Ecology Progress Series, 253, 279–288.
22	C. mydas	8	Godley, B. J., Almeida, A., Barbosa, C., Broderick, A. C., Catry, P. X, Hays, G. C., Indjai, B. (2003). Using satellite telemetry to determine post-nesting migratory corridors and foraging grounds of green turtles nesting at Poilao, Guinea Bissau: Report to project donors. Unpublished Report, Marine Turtle Research Group, School of Biological Sciences, University of Wales Swansea, Swansea SA2 8PP…
23	C. mydas	2	Nichols, W. J., 2003. Biology and conservation of sea turtles in Baja California, Mexico. (Doctoral dissertation, School of Renewable and Natural Resources, The University of Arizona, Tucson, Arizona).
24	C. mydas	5	Pelletier, D., Roos, D., & Ciccione, S. (2003). Oceanic survival and movements of wild and captive-reared immature green turtles (Chelonia mydas) in the Indian Ocean. Aquatic Living Resources, 16, 35–41.
25	C. mydas	5	Yasuda, T. (2004) Conservation and management of straddling stocks - Case study on green turtles in the Andaman Sea. (Master's Thesis, Kyoto University, Kyoto, Japan).
26	C. mydas	4	Hamann, M., Grayson, J., & Marsh, H. (2006). Raising indigenous community awareness and promoting on-ground recovery activities for marine turtles and dugongs in Torres Strait. Unpublished Report, prepared for the Department of the Environment and Heritage, 81 pp.
27	C. mydas	10	Pendoley, K. L. (2005). Sea turtles and the environmental management of industrial activities in North West Western Australia. (Doctoral dissertation, Murdoch University, Perth, Australia).
28	C. mydas	5	Troëng, S., Evans, D. R., Harrison, E., & Lagueux, C. J. (2005). Migration of green turtles Chelonia mydas from Tortuguero, Costa Rica. Marine Biology, 148, 435–447.
29	C. mydas	2	Yasuda, T., Kittiwattanawong, K., Klom-In, W., & Arai, N. (2005). Seasonal nesting of green turtles at Huyong Island, Thailand. Proceedings of the 2nd International symposium on SEASTAR2000 and Asian Bio-logging Science (The 6th SEASTAR2000 Workshop), pp. 51-54.
30	C. mydas	8	Blumenthal, J. M., Solomon, J. L., Bell, C. D., Austin, T. J., Ebanks-Petrie, G., Coyne, M. S., ... & Godley, B. J. (2006). Satellite tracking highlights the need for international cooperation in marine turtle management. Endangered Species Research, 2, 51-61.
31	C. mydas	3	Hatase, H., Sato, K., Yamaguchi, M., Takahashi, K., & Tsukamoto, K. (2006). Individual variation in feeding habitat use by adult female green sea turtles (Chelonia mydas): Are they obligately neritic herbivores? Oecologia, 149, 52–64
32	C. mydas	6	Cheng, I. J. (2007). Nesting ecology and postnesting migration of sea turtles on Taipin Tao, Nansha Archipelago, South China Sea. Chelonian Conservation and Biology, 6, 277–282.
33	C. mydas	1	Luschi, P., Benhamou, S., Girard, C., Ciccione, S., Roos, D., Sudre, J., & Benvenuti, S. (2007). Marine turtles use geomagnetic cues during open-sea homing. Current Biology, 17, 126–133.
34	C. mydas	4	Broderick, A. C., Coyne, M. S., Fuller, W. J., Glen, F., & Godley, B. J. (2007). Fidelity and over-wintering of sea turtles. Proceedings of the Royal Society B: Biological Sciences, 274, 1533-1539.
35	C. mydas	4	Seminoff, J. A., Zárate, P., Coyne, M., Foley, D. G., Parker, D., Lyon, B. N., & Dutton, P. H. (2008). Post-nesting migrations of Galápagos green turtles Chelonia mydas in relation to oceanographic conditions: Integrating satellite telemetry with remotely sensed ocean data. Endangered Species Research, 4, 57–72.
36	C. mydas	4	Van de Merwe, J. P. (2008). Persistent organic pollutants and heavy metals in the green sea turtle, Chelonia mydas. (Doctoral dissertation, Griffith University, Queensland, Australia).
37	C. mydas	6	Whiting, S. D., Murray, W., Macrae, I., Thorn, R., Chongkin, M., & Koch, A. U. (2008). Non-migratory breeding by isolated green sea turtles (Chelonia mydas) in the Indian Ocean: Biological and conservation implications. Naturwissenschaften, 95, 355–360.
38	C. mydas	2	Cheng, I. J., & Wang, Y. H. (2009). Influence of surface currents on post-nesting migration of green sea turtles nesting on Wan-An Island, Penghu Archipelago, Taiwan. Journal of Marine Science and Technology, 17, 306-311.
39	C. mydas	1	van de Merwe, J. P., Ibrahim, K., Lee, S. Y., & Whittier, J. M. (2009). Habitat use by green turtles (Chelonia mydas) nesting in Peninsular Malaysia: local and regional conservation implications. Wildlife Research, 36, 637-645.
40	C. mydas	1	Senko, J. (2009). Fine scale diel movements and short term activity ranges of a marine megaherbivore at a tidally driven lagoon (Doctoral dissertation, University of Florida, USA).
41	C. mydas	4	Godley, B. J., Barbosa, C., Bruford, M., Broderick, A. C., Catry, P., Coyne, M. S., ... & Witt, M. J. (2010). Unravelling migratory connectivity in marine turtles using multiple methods. Journal of Applied Ecology, 47, 769-778.
42	C. mydas	1	Richardson, P. B., Calosso, M. C., Claydon, J., Clerveaux, W., Godley, B. J., Phillips, Q., ... & Broderick, A. C. (2010). Suzie the green turtle: 6000 kilometres for one clutch of eggs. Marine Turtle Newsletter, 127, 26-27.
43	C. mydas	1	Witt, M. J., Åkesson, S., Broderick, A. C., Coyne, M. S., Ellick, J., Formia, A., ... & Godley, B. J. (2010). Assessing accuracy and utility of satellite-tracking data using Argos-linked Fastloc-GPS. Animal Behaviour, 80, 571-581.
44	C. mydas	7	Richardson, P.B. (2011). Managing marine turtles: a study of marine turtle conservation science and policy. (Doctoral dissertation, University of Exeter, Cornwall, UK).
45	C. mydas	2	Turkecan, O., Yerli, S.V. (2011). Satellite tracking of adult green sea turtles from Turkey: A long distance diary. Marine Turtle Newsletter, 131, 38–41.
46	C. mydas	7	Blanco, G. S., Morreale, S. J., Bailey, H., Seminoff, J. A., Paladino, F. V., & Spotila, J. R. (2012). Post-nesting movements and feeding grounds of a resident East Pacific green turtle Chelonia mydas population from Costa Rica. Endangered Species Research, 18, 233-245.
47	C. mydas	7	Fitzpatrick, R., Thums, M., Bell, I., Meekan, M. G., Stevens, J. D., & Barnett, A. (2012). A comparison of the seasonal movements of tiger sharks and green turtles provides insight into their predator-prey relationship. PLoS One, 7, e51927.
48	C. mydas	4	Garnier, J., Hill, N., Guissamulo, A., Silva, I., Witt, M., & Godley, B. (2012). Status and community-based conservation of marine turtles in the northern Querimbas Islands (Mozambique). Oryx, 46, 359-367.
49	C. mydas	1	Gonzalez Prieto, C., Harrison, E., 2012. Report on the 2011 green turtle program at Tortuguero, Costa Rica. Sea Turtle Conservancy and the Ministry of Environment, Energy and Telecommunications of Costa Rica. 19 April 2012. 62 pp.
50	C. mydas	1	Rees, A. F., Al-Kiyumi, A., Broderick, A. C., Papathanasopoulou, N., & Godley, B. J. (2012). Each to their own: inter-specific differences in migrations of Masirah Island turtles. Chelonian Conservation and Biology, 11, 243-248.
51	C. mydas	2	Rees, A. F. (2013). Ecology of marine turtles across the eastern Mediterranean and the Middle East. (Doctoral Dissertation, University of Exeter, Greece).
52	C. mydas	4	Attum, O., Kramer, A., Mahmoud, T., & Fouda, M. (2014). Post-nesting migrations patterns of green turtles (Chelonia mydas) from the Egyptian Red Sea. Zoology in the Middle East, 60, 299-305.
53	C. mydas	6	Hays, G. C., Mortimer, J. A., Ierodiaconou, D., & Esteban, N. (2014). Use of long distance migration patterns of an endangered species to inform conservation planning for the world's largest marine protected area. Conservation Biology, 28, 1636-1644.
54	C. mydas	12	Kolinski, S. P., Cruce, J., Parker, D. M., Balazs, G. H., and Clarke, R. (2014). Migrations and conservation implications of post-nesting green turtles from Gielop Island, Ulithi Atoll, Federated States of Micronesia. Micronesica, 4, 1–9.
55	C. mydas	2	Mestre, F., Bragança, M. P., Nunes, A., & dos Santos, M. E. (2014). Satellite tracking of sea turtles released after prolonged captivity periods. Marine Biology Research, 10, 996-1006.
56	C. mydas	3	Ng, C. K. Y., Dutton, P. H., Chan, S. K. F., Cheung, K. S., Qiu, J. W., & Sun, Y. N. (2014). Characterization and conservation concerns of green turtles (Chelonia mydas) nesting in Hong Kong, China. Pacific Science, 68, 231-243.
57	C. mydas	2	Pace, R., Quílez, G. Z., & Harrison, E. (2014). report on the 2013 green turtle program at Tortuguero, Costa Rica. Sea Turtle Conservancy (Formerly Caribbean Conservation Corporation) and the Ministry of Environment, Energy and Telecommunications of Costa Rica.
58	C. mydas	1	Yeh, F. C., Balazs, G. H., Parker, D. M., Ng, C., & Shi, H. (2014). Novel use of satellite tracking as a forensic tool to determine foraging ground of a rescued green turtle (Chelonia mydas). Marine Turtle Newsletter, 142, 1-3.
59	C. mydas	5	Baudouin, M., de Thoisy, B., Chambault, P., Berzins, R., Entraygues, M., Kelle, L., ... & Chevallier, D. (2015). Identification of key marine areas for conservation based on satellite tracking of post-nesting migrating green turtles (Chelonia mydas). Biological Conservation, 184, 36-41.
60	C. mydas	1	Shimada T. (2015). Spatial ecology and conservation of sea turtles in coastal foraging habitat. (Doctoral Dissertation, James Cook University, Queensland, Australia).
61	C. mydas	4	Bourjea, J., Mortimer, J. A., Garnier, J., Okemwa, G., Godley, B. J., Hughes, G., ... & Muths, D. (2015). Population structure enhances perspectives on regional management of the western Indian Ocean green turtle. Conservation Genetics, 16, 1069-1083.
62	C. mydas	6	Hart, C. E., Blanco, G. S., Coyne, M. S., Delgado-Trejo, C., Godley, B. J., Jones, T. T., ... & Nichols, W. J. (2015). Multinational tagging efforts illustrate regional scale of distribution and threats for East Pacific green turtles (Chelonia mydas agassizii). PLoS One, 10, e0116225.
63	C. mydas	3	Fukuoka, T., Narazaki, T., & Sato, K. (2015). Summer-restricted migration of green turtles Chelonia mydas to a temperate habitat of the northwest Pacific Ocean. Endangered Species Research, 28, 1-10.
64	C. mydas	5	Parker, D. M., Balazs, G. H., Frutchey, K. A. R. E. N., Kabua, E. M. M. A., Langridrik, M., & Boktok, K. (2015). Conservation considerations revealed by the movements of post-nesting green turtles from the Republic of the Marshall Islands. Micronesica, 3, 1-9.
65	C. mydas	2	Stokes, K. L., Broderick, A. C., Canbolat, A. F., Candan, O., Fuller, W. J., Glen, F., Levy, Y., Rees, A. F., Rilov, G., Snape, R. T., Stott, I., Tchernov, D., & Godley, B. J. (2015) Migratory corridors and foraging hotspots: Critical habitats identified for Mediterranean green turtles. Diversity and Distributions, 21, 665–674.
66	C. mydas	8	Cleguer, C., Preston, S., Hagihara, R., Shimada, T., Hamann, M., Simpson, S., ... & Marsh, H. (2016). Working with the community to understand use of space by dugongs and green turtles in Torres Strait. Final Report to the Mura Badulgal Representative Native Title Body Corporate and the Department of the Environment, National Environment Science Program Tropical Water Quality Hub, 74 pp.
67	C. mydas	6	Schultz, E. A. (2016). Genetic analysis, movement, and nesting patterns of the green sea turtle (Chelonia mydas) in St. Croix, Virgin Islands (USA): A regional analysis for the Caribbean (Doctoral dissertation, Savannah State University, USA).
68	C. mydas	1	Christiansen, F., Esteban, N., Mortimer, J. A., Dujon, A. M., & Hays, G. C. (2017). Diel and seasonal patterns in activity and home range size of green turtles on their foraging grounds revealed by extended Fastloc-GPS tracking. Marine Biology, 164, 1-11.
69	C. mydas	3	Robinson, D. P., Jabado, R. W., Rohner, C. A., Pierce, S. J., Hyland, K. P., & Baverstock, W. R. (2017). Satellite tagging of rehabilitated green sea turtles Chelonia mydas from the United Arab Emirates, including the longest tracked journey for the species. PLoS One, 12, e0184286.
70	C. mydas	3	Levy, Y., Keren, T., Leader, N., Weil, G., Tchernov, D., & Rilov, G. (2017). Spatiotemporal hotspots of habitat use by loggerhead (Caretta caretta) and green (Chelonia mydas) sea turtles in the Levant basin as tools for conservation. Marine Ecology Progress Series, 575, 165–179.
71	C. mydas	10	Bradshaw, P. J., Broderick, A. C., Carreras, C., Inger, R., Fuller, W., Snape, R., Stokes, K. L., & Godley, B. J. (2017). Satellite tracking and stable isotope analysis highlight differential recruitment among foraging areas in green turtles. Marine Ecology Progress Series, 582, 201–214.
72	C. mydas	4	Cheng, I. J., Cheng, W. H., & Chan, Y. T. (2018). Geographically closed, yet so different: Contrasting long-term trends at two adjacent sea turtle nesting populations in Taiwan due to different anthropogenic effects. PloS one, 13, e0200063.
73	C. mydas	11	Esteban N, Mortimer JA, Hays GC (2018). Sea Turtle Conservation Research Diego Garcia, BIOT. 25 June – 18 July 2018. Expedition Report to the Foreign and Commonwealth Office, 21 pp.
74	C. mydas	1	Jang, S., Balazs, G. H., Parker, D. M., Kim, B. Y., Kim, M. Y., Ng, C. K. Y., & Kim, T. W. (2018). Movements of green turtles (Chelonia mydas) rescued from pound nets near Jeju Island, Republic of Korea. Chelonian Conservation and Biology, 17, 236-244.
75	C. mydas	4	Rees, A. F., Papathanasopoulou, N., & Godley, B. J. (2018). Tracking hawksbill and green sea turtles in Kuwait reveals variability in migratory and residency strategies. Indian Ocean Turtle Newsletter, 28, 23-26.
76	C. mydas	1	Naro-Maciel, E., Arengo, F., Galante, P., Vintinner, E., Holmes, K. E., Balazs, G., & Sterling, E. J. (2018). Marine protected areas and migratory species: residency of green turtles at Palmyra Atoll, Central Pacific. Endangered Species Research, 37, 165-182.
77	C. mydas	9	Ng, C. K. Y., Gu, H. X., Li, T. H., Ye, M. B., Xia, Z. R., Zhang, F. Y., ... & Murphy, M. B. (2018). Insights into identifying habitat hot spots and migratory corridors of green turtles in the South China region. Aquatic Conservation: Marine and Freshwater Ecosystems, 28, 1181-1191.
78	C. mydas	6	Mettler, E., Clyde-Brockway, C. E., Honarvar, S., & Paladino, F. V. (2019). Newly discovered migratory corridor and foraging ground for Atlantic green turtles, Chelonia mydas, nesting on Bioko Island, Equatorial Guinea. BioRxiv, 556191.
79	C. mydas	4	Oki, K., Hamabata, T., Arata, T., Parker, D. M., Ng, C. K. Y., & Balazs, G. H. (2019). Inferred adult foraging grounds of two marine turtle species nesting at Amami-Oshima, Japan. Chelonian Conservation and Biology, 18, 91-97.
80	C. mydas	3	Dutton, P. H., LeRoux, R. A., LaCasella, E. L., Seminoff, J. A., Eguchi, T., & Dutton, D. L. (2019). Genetic analysis and satellite tracking reveal origin of the green turtles in San Diego Bay. Marine Biology, 166, 1-13.
81	E. imbricata	4	Ellis, D. M., Balazs, G. H., Gilmartin, W., Murakawa, S. K., & Katahira, L. K. (2000). Short-range reproductive migrations of hawksbill turtles in the Hawaiian Islands as determined by satellite telemetry. In Proceedings of the eighteenth international sea turtle symposium. NOAA Technical Memorandum NMFS-SEFSC-436 (pp. 252-253).
82	E. imbricata	5	Mortimer, J.A. (2000). Conservation of hawksbill turtle (Eretmochelys imbricata) in the Republic of Seychelles. In: Pilcher, N.J., Ismail, G. (Eds) Sea Turtles of the Indo-Pacific: Research, Management and Conservation. University Malaysia Sarawak. Published by ASEAN Academic Press Ltd, London (pp. 176-185).
83	E. imbricata	4	Horrocks, J. A., Vermeer, L. A., Krueger, B., Coyne, M., Schroeder, B. A., & Balazs, G. H. (2001). Migration routes and destination characteristics of post-nesting hawksbill turtles satellite-tracked from Barbados, West Indies. Chelonian Conservation and Biology, 4, 107-114.
84	E. imbricata	2	Balazs, G. H., Craig, P., Winton, B. R., & Miya, R. K. (1994). Satellite telemetry of green turtles nesting at French Frigate Shoals, Hawaii, and Rose Atoll, American Samoa. In Proceedings of the 14th Annual Symposium on Sea Turtle Biology and Conservation. NOAA Technical Memorandum NMFS-SEFSC-351 (pp. 1-5).
85	E. imbricata	2	Mortimer J. A. (2002). Sea Turtle Biology & Conservation in the Arnavon Marine Conservation Area (AMCA) of the Solomon Islands. The Nature Conservancy, Honiara. 25 pp.
86	E. imbricata	2	Espinosa, M. C. O., Ruiz, A., Troëng, S., Meylan, A., & Meylan, P. (2004). 2003 Hawksbill turtle (Eretmochelys imbricata) research and population recovery, at Chiriquí beach and Escudo de Veraguas Island, Ñö Kribo region, Ngöbe-Buglé Comarca, and Bastimentos Island marine national park. Presented to: Caribbean Conservation Corporation (CCC) National Environmental Authority (ANAM) Ngöbe-Buglé Coma…
87	E. imbricata	8	Pendoley, K. L. (2005). Sea turtles and the environmental management of industrial activities in North West Western Australia. (Doctoral dissertation, Murdoch University, Perth, Australia).
88	E. imbricata	2	Troëng, S., Dutton, P. H., & Evans, D. (2005). Migration of hawksbill turtles Eretmochelys imbricata from Tortuguero, Costa Rica. Ecography, 28, 394–402.
89	E. imbricata	1	Harrison, E. (2006). St Eustatius Sea Turtle Conservation Programme Annual Report 2005. St Eustatius National Parks Foundation, Netherlands Antilles, 73 pp.
90	E. imbricata	1	Whiting, S. D., Hartley, S., Lalara, S., White, D., Bara, T., Maminyamunja, C., & Wurramarrba, L. (2006). Hawksbill turtle tracking as part of initial sea turtle research and conservation at Groote Eylandt, Northern Australia. Marine Turtle Newsletter, 114, 14–15.
91	E. imbricata	3	Cuevas, E., Abreu-Grobois, F. A., Guzmán-Hernández, V., Liceaga-Correa, M. A., & van Dam, R. P. (2010). Post-nesting migratory movements of hawksbill turtles Eretmochelys imbricata in waters adjacent to the Yucatan Peninsula, Mexico. Endangered Species Research, 10, 123–133.
92	E. imbricata	16	Van Dam, R. P., Diez, C. E., Balazs, G. H., Colón Colón, L. A., McMillan, W. O., & Schroeder, B. (2008). Sex-specific migration patterns of hawksbill turtles breeding at Mona Island, Puerto Rico. Endangered Species Research, 4, 85–94.
93	E. imbricata	2	Parker, D. M., Balazs, G. H., King, C. S., Katahira, L., & Gilmartin, W. (2009). Short-range movements of hawksbill turtles (Eretmochelys imbricata) from nesting to foraging areas within the Hawaiian Islands. Pacific Science, 63, 371-382.
94	E. imbricata	1	Graham, S. C. (2009). Analysis of the foraging ecology of hawksbill turtles (Eretmochelys imbricata) on Hawai'i Island: an investigation utilizing satellite tracking and stable isotopes. (Master’s thesis, University of Hawai'i, Hilo).
95	E. imbricata	5	Hawkes, L. A., Tomás, J., Revuelta, O., León, Y. M., Blumenthal, J. M., Broderick, A. C., ... & Godley, B. J. (2012). Migratory patterns in hawksbill turtles described by satellite tracking. Marine Ecology Progress Series, 461, 223-232.
96	E. imbricata	9	Marcovaldi, M. Â., Lopez, G. G., Soares, L. S., & López-Mendilaharsu, M. (2012). Satellite tracking of hawksbill turtles Eretmochelys imbricata nesting in northern Bahia, Brazil: turtle movements and foraging destinations. Endangered Species Research, 17, 123-132.
97	E. imbricata	5	Moncada, F. G., Hawkes, L. A., Fish, M. R., Godley, B. J., Manolis, S. C., Medina, Y., ... & Webb, G. J. W. (2012). Patterns of dispersal of hawksbill turtles from the Cuban shelf inform scale of conservation and management. Biological Conservation, 148, 191-199.
98	E. imbricata	4	Seitz WA, Kagimoto KM, Luehrs B, Katahira L (2012). Twenty years of conservation and research findings of the Hawai‘i Island hawksbill turtle recovery project, 1989 to 2009. Pacific Cooperative Studies Unit Technical Report, University of Hawaii-Manoa, Department of Botany, Honolulu, HI, 126 pp.
99	E. imbricata	1	King, C. S., & Fund, H. I. W. (2011). An Assessment of Maui Hawksbill Sea Turtle (Eretmochelys imbricata) Characteristics and Habitat Utilizations from In-Water Surveys and Incidental Observations (1998-2013). Hawai ‘i Wildlife Fund Hawksbill Recovery Project report to NOAA Fisheries. 52 pp.
100	E. imbricata	1	Damazo, L. R. E. (2014). Nesting Ecology of Hawksbill Sea Turtles (Eretmochelys imbricata) on Utila, Honduras. (Master’s Thesis, Loma Linda University, California, USA).
101	E. imbricata	1	Esteban, N., van Dam, R. P., Harrison, E., Herrera, A., & Berkel, J. (2015). Green and hawksbill turtles in the Lesser Antilles demonstrate behavioural plasticity in inter-nesting behaviour and post-nesting migration. Marine Biology, 162, 1153-1163.
102	E. imbricata	5	Tagarino, A. P. (2015). Spatio-temporal patterns of hawksbill turtle nesting and movement in American Samoa (Master’s Thesis, University of the Philippines, Los Banos).
103	E. imbricata	1	Jones, T. T., Martin, S. L., & Van Houtan, K. S. (2015). Sea turtle tagging in the Mariana Islands Range Complex (MIRC) progress report. Prepared for the U.S. Pacific Fleet Environmental Readiness Office under interagency agreement NMFS-PIC-14-003, 26 pp.
104	E. imbricata	8	Becking, L. E., Christianen, M. J. A., Nava, M. I., Miller, N., Willis, S., & Van Dam, R. P. (2016). Post-breeding migration routes of marine turtles from Bonaire and Klein Bonaire, Caribbean Netherlands. Endangered Species Research, 30, 117-124.
105	E. imbricata	1	Martin, S. L., Gaos, A. R. & Jones, T. T. (2018). Sea Turtle Tagging in the Mariana Islands Training and Testing MITT Study Area. Prepared for the U.S Pacific Fleet Environmental Readiness Office. Under Interagency Agreement NMFS-PIC-16-008. Submitted January 31, 2018, 34 pp.
106	E. imbricata	6	Nivière, M., Chambault, P., Pérez, T., Etienne, D., Bonola, M., Martin, J., ... & Chevallier, D. (2018). Identification of marine key areas across the Caribbean to ensure the conservation of the critically endangered hawksbill turtle. Biological Conservation, 223, 170-180.
107	E. imbricata	4	Bergman, Q. D. (2019). Spatial ecology of hawksbill turtles (Eretmochelys imbricata) nesting at Gandoca-Manzanillo National Wildlife Refuge, Costa Rica (Master’s Thesis, Purdue University, Indiana, USA).
108	E. imbricata	3	Rees, A. F., Papathanasopoulou, N., & Godley, B. J. (2019). Tracking Hawksbills in Kuwait: Contributions to Regional Behavioral Insights. Chelonian Conservation and Biology, 18, 86-90.
109	L. kempii	2	Renaud, M. L. (1995). Movements and submergence patterns of Kemp's ridley turtles (Lepidochelys kempii). Journal of Herpetology, 370-374.
110	L. kempii	1	Keinath, J.A., Musick, J.A., Barnard, D.E. (1996). Abundance and distribution of sea turtles off North Carolina. MMS 95-0024. Minerals Management Service, US Department of the Interior, Gulf of Mexico OCS Region, New Orleans, LA, 166 pp.
111	L. kempii	7	Shaver, D. J., Schroeder, B. A., Byles, R. A., Burchfield, P. M., Peña, J., Márquez, R., & Martinez, H. J. (2005). Movements and home ranges of adult male Kemp’s ridley sea turtles (Lepidochelys kempii) in the Gulf of Mexico investigated by satellite telemetry. Chelonian Conservation and Biology, 4, 817–827.
112	L. kempii	6	Seney, E. E., & Landry, A. M. (2008). Movements of Kemp’s ridley sea turtles nesting on the upper Texas coast: Implications for management. Endangered Species Research, 4, 73–84.
113	L. kempii	1	Seney, E. E. (2008). Population dynamics and movements of the kemp’s ridley sea turtle, Lepidochelys kempii, in the Northwestern Gulf of Mexico. (Doctoral Dissertation, Texas A&M University, College Station, Texas, USA. 168 p.).
114	L. kempii	1	Lyn, H., Coleman, A., Broadway, M., Klaus, J., Finerty, S., Shannon, D., & Solangi, M. (2012). Displacement and site fidelity of rehabilitated immature Kemp’s ridley sea turtles (Lepidochelys kempii). Marine Turtle Newsletter, 135, 10-13.
115	L. kempii	7	Hughes, C. L. (2014). Characterization of sea turtle nesting on the upper texas coast (Master’s Thesis, Texas A&M University, College Station, Texas, USA).
116	L. kempii	3	Shaver, D. J., Hart, K. M., Fujisaki, I., Rubio, C., Sartain-Iverson, A. R., Peña, J., ... & Ortiz, J. (2016). Migratory corridors of adult female Kemp's ridley turtles in the Gulf of Mexico. Biological Conservation, 194, 158-167.
117	D. coriacea	5	Morreale, S. J., Standora, E. A., Spotila, J. R., & Paladino, F. V. (1996). Migration corridor for sea turtles. Nature, 384, 319–320.
118	D. coriacea	1	Hughes, G. R., Luschi, P., Mencacci, R., & Papi, F. (1998). The 7000-km oceanic journey of a leatherback turtle tracked by satellite. Journal of Experimental Marine Biology and Ecology, 229(2), 209–217.
119	D. coriacea	1	Ferraroli, S., Georges, J. Y., Gaspar, P., & Le Maho, Y. (2004). Where leatherback turtles meet fisheries. Nature, 429, 521–522.
120	D. coriacea	1	Hays, G. C., Houghton, J. D. R., & Myers, A. E. (2004). Pan-Atlantic leatherback turtle movements. Nature, 429, 522.
121	D. coriacea	1	James, M. C., Myers, R. A., & Ottensmeyer, C. A. (2005). Behaviour of leatherback sea turtles, Dermochelys coriacea, during the migratory cycle. Proceedings of the Royal Society B: Biological Sciences, 272, 1547–1555.
122	D. coriacea	3	James, M. C., Ottensmeyer, C. A., & Myers, R. A. (2005). Identification of high-use habitat and threats to leatherback sea turtles in northern waters: New directions for conservation. Ecology Letters, 8, 195–201.
123	D. coriacea	6	James, M. C., Eckert, S. A., & Myers, R. A. (2005). Migratory and reproductive movements of male leatherback turtles (Dermochelys coriacea). Marine Biology, 147, 845–853.
124	D. coriacea	2	Markman, N., & Schwartz, R. (2005). Project Report: Characterizing productivity of geostrophic eddies: Implications for leatherback habitat. Expedition date: 9 June 2005, 25 pp.
125	D. coriacea	1	Eckert, S. A., Bagley, D., Kubis, S., Ehrhart, L., Johnson, C., Stewart, K., & DeFreese, D. (2006). Internesting and postnesting movements and foraging habitats of leatherback sea turtles (Dermochelys coriacea) nesting in Florida. Chelonian Conservation and Biology, 5, 239–248.
126	D. coriacea	3	Mills Flemming, J. E., Field, C. A., James, M. C., Jonsen, I. D., & Myers, R. A. (2006). How well can animals navigate? Estimating the circle of confusion from tracking data. Environmetrics, 17(4), 351–362.
127	D. coriacea	1	James, M. C., Davenport, J., & Hays, G. C. (2006). Expanded thermal niche for a diving vertebrate: A leatherback turtle diving into near-freezing water. Journal of Experimental Marine Biology and Ecology, 335, 221–226.
128	D. coriacea	4	Sale, A., Luschi, P., Mencacci, R., Lambardi, P., Hughes, G. R., Hays, G. C., Benvenuti, S., & Papi, F. (2006). Long-term monitoring of leatherback turtle diving behaviour during oceanic movements. 328, 197–210.
129	D. coriacea	8	Benson, S. R., Dutton, P. H., Hitipeuw, C., Samber, B., Bakarbessy, J., & Parker, D. (2007). Post-nesting migrations of leatherback turtles (dermochelys coriacea) from Jamursba-Medi, Bird’s head Peninsula, Indonesia. Chelonian Conservation and Biology, 6, 150–154.
130	D. coriacea	6	Georges, J. Y., Fossette, S., Billes, A., Ferraroli, S., Fretey, J., Grémillet, D., Le Maho, Y., Myers, A. E., Tanaka, H., & Hays, G. C. (2007). Meta-analysis of movements in Atlantic leatherback turtles during the nesting season: Conservation implications. Marine Ecology Progress Series, 338, 225–232.
131	D. coriacea	1	Jonsen, I. D., Myers, R. A., & James, M. C. (2007). Identifying leatherback turtle foraging behaviour from satellite telemetry using a switching state-space model. Marine Ecology Progress Series, 337, 255–264.
132	D. coriacea	1	Seminoff, J. A., & Dutton, P. H. (2007). Leatherback turtles (Dermochelys coriacea) in the Gulf of California: Distribution, demography, and human interactions. Chelonian Conservation and Biology, 6, 137–141.
133	D. coriacea	2	Doyle, T. K., Houghton, J. D. R., O’Súilleabháin, P. F., Hobson, V. J., Marnell, F., Davenport, J., & Hays, G. C. (2008). Leatherback turtles satellite-tagged in European waters. Endangered Species Research, 4, 23–31.
134	D. coriacea	5	Lambardi, P., Lutjeharms, J. R. E., Mencacci, R., Hays, G. C., & Luschi, P. (2008). Influence of ocean currents on long-distance movement of leatherback sea turtles in the Southwest Indian Ocean. Marine Ecology Progress Series, 353, 289–301.
135	D. coriacea	21	Shillinger, G. L., Palacios, D. M., Bailey, H., Bograd, S. J., Swithenbank, A. M., Gaspar, P., ... & Block, B. A. (2008). Persistent leatherback turtle migrations present opportunities for conservation. PLoS biology, 6, e171.
136	D. coriacea	2	Byrne, R., Fish, J., Doyle, T. K., & Houghton, J. D. (2009). Tracking leatherback turtles (Dermochelys coriacea) during consecutive inter-nesting intervals: further support for direct transmitter attachment. Journal of Experimental Marine Biology and Ecology, 377, 68-75.
137	D. coriacea	3	López-Mendilaharsu, M., Rocha, C. F., Miller, P., Domingo, A., & Prosdocimi, L. (2009). Insights on leatherback turtle movements and high use areas in the Southwest Atlantic Ocean. Journal of Experimental Marine Biology and Ecology, 378, 31-39.
138	D. coriacea	8	Parkar, P. (2009). Conservation of Olive Ridley through community participation: A Case Study of Velas, Ratnagiri District. Online International Interdisciplinary Research Journal, 4, 137-143.
139	D. coriacea	5	Fossette, S., Girard, C., López-Mendilaharsu, M., Miller, P., Domingo, A., Evans, D., ... & Gaspar, P. (2010). Atlantic leatherback migratory paths and temporary residence areas. PLoS One, 5, e13908.
140	D. coriacea	2	Almeida, A. P., Eckert, S. A., Bruno, S. C., Scalfoni, J. T., Giffoni, B., López-Mendilaharsu, M., & Thomé, J. C. A. (2011). Satellite-tracked movements of female Dermochelys coriacea from southeastern Brazil. Endangered Species Research, 15, 77-86.
141	D. coriacea	1	Richardson, P.B. (2011). Managing marine turtles: a study of marine turtle conservation science and policy. (Doctoral dissertation, University of Exeter, Cornwall, UK).
142	D. coriacea	6	Witt, M. J., Augowet Bonguno, E., Broderick, A. C., Coyne, M. S., Formia, A., Gibudi, A., ... & Parnell, R. J. (2011). Tracking leatherback turtles from the world's largest rookery: assessing threats across the South Atlantic. Proceedings of the Royal Society B: Biological Sciences, 278, 2338-2347.
143	D. coriacea	24	Benson, S. R., Eguchi, T., Foley, D. G., Forney, K. A., Bailey, H., Hitipeuw, C., ... & Dutton, P. H. (2011). Large scale movements and high use areas of western Pacific leatherback turtles, Dermochelys coriacea. Ecosphere, 2, 1-27.
144	D. coriacea	5	Namboothri, N., Swaminathan, A., Choudhury, B. C., & Shanker, K. (2012). Post-nesting migratory routes of leatherback turtles from Little Andaman Island. Indian Ocean Turtle Newsletter, 16, 21-23.
145	D. coriacea	7	Dodge KL, Galuardi B, Miller TJ, Lutcavage ME (2014) Leatherback turtle movements, dive behavior, and habitat characteristics in ecoregions of the Northwest Atlantic Ocean. PLoS ONE 9), e91726.
146	D. coriacea	4	Casey, J. P., James, M. C., & Williard, A. S. (2014). Behavioral and metabolic contributions to thermoregulation in freely swimming leatherback turtles at high latitudes. Journal of Experimental Biology, 217, 2331-2337.
147	D. coriacea	3	Hamelin, K. M., Kelley, D. E., Taggart, C. T., & James, M. C. (2014). Water mass characteristics and solar illumination influence leatherback turtle dive patterns at high latitudes. Ecosphere, 5(2), 1-20.
148	D. coriacea	13	Robinson, N. J. (2014). Migratory ecology of sea turtles (Doctoral dissertation, Purdue University, Indiana, USA).
149	D. coriacea	4	Robinson, N. J., Morreale, S. J., Nel, R., & Paladino, F. V. (2016). Coastal leatherback turtles reveal conservation hotspot. Scientific Reports, 6, 37851.
150	D. coriacea	7	Bond, E. P., & James, M. C. (2017). Pre-nesting movements of leatherback sea turtles, Dermochelys coriacea, in the Western Atlantic. Frontiers in Marine Science, 4, 223.
151	D. coriacea	12	Aleksa, K. T., Sasso, C. R., Nero, R. W., & Evans, D. R. (2018). Movements of leatherback turtles (Dermochelys coriacea) in the Gulf of Mexico. Marine Biology, 165, 158.
152	D. coriacea	3	Colman, L. P. (2018). Ecology and conservation of the leatherback sea turtle (Dermochelys coriacea) nesting in Brazil. (Doctoral Dissertation, University of Exeter, UK).
153	D. coriacea	2	Jino, N., Judge, H., Revoh, O., Pulekera, V., Grinham, A., Albert, S., & Jino, H. (2018). Community-based conservation of leatherback turtles in Solomon Islands: Local responses to global pressures. Conservation and Society, 16, 459-466.
154	C. caretta	1	Timko, R. E., & Kolz, A. L. (1982). Satellite sea turtle tracking. Marine Fish Review, 44, 19-24.
155	C. caretta	7	Keinath, J.A., Musick, J.A., Barnard, D.E. (1996). Abundance and distribution of sea turtles off North Carolina. MMS 95-0024. Minerals Management Service, US Department of the Interior, Gulf of Mexico OCS Region, New Orleans, LA, 166 pp.
156	C. caretta	6	Mansfield, K. L., Musick, J., & Bartol, S. M. (2001). Internesting Movements of loggerhead (Caretta caretta) sea turtles in Virginia, USA. Virginia Marine Resources Report Number 2001-04. Virginia Institute of Marine Science, College of William and Mary, USA, 21 pp.
157	C. caretta	1	Nicholas, M. A. (2004) Documenting post-nesting migrations of loggerhead turtles using satellite telemetry. In Proceedings of the Twenty-first Annual Symposium on Sea Turtle Biology and Conservation. NOAA Technical Memorandum NMFS-SEFSC-528 (pp 262-263).
158	C. caretta	5	Griffin, D. B. (2002). GIS Analysis of inter-nesting habitat, migratory corridors, and resident foraging areas of the loggerhead sea turtle (Caretta caretta) along the southeast coast. (MS Internship paper, Environmental Studies Program, College of Charleston, Charleston, SC, USA).
159	C. caretta	1	Hatase, H., Matsuzawa, Y., Sakamoto, W., Baba, N., & Miyawaki, I. (2002). Pelagic habitat use of an adult Japanese male loggerhead turtle Caretta caretta examined by the Argos satellite system. Fisheries Science, 68, 945-947.
160	C. caretta	5	Hatase, H., Takai, N., Matsuzawa, Y., Sakamoto, W., Omuta, K., Goto, K., ... & Fujiwara, T. (2002). Size-related differences in feeding habitat use of adult female loggerhead turtles Caretta caretta around Japan determined by stable isotope analyses and satellite telemetry. Marine Ecology Progress Series, 233, 273-281.
161	C. caretta	1	Polovina, J. J., Howell, E., Parker, D. M., & Balazs, G. H. (2003). Dive-depth distribution of loggerhead (Caretta caretta) and olive ridley (Lepidochelys olivacea) sea turtles in the central North Pacific: might deep longline sets catch fewer turtles? Fishery Bulletin, 101, 189-193.
162	C. caretta	3	Plotkin, P. T., & Spotila, J. R. (2002). Post-nesting migrations of loggerhead turtles Caretta caretta from Georgia, USA: conservation implications for a genetically distinct subpopulation. Oryx, 36, 396-399.
163	C. caretta	2	Dodd Jr, C., & Byles, R. (2003). Post-nesting movements and behavior of loggerhead sea turtles (Caretta caretta) departing from east-central Florida nesting beaches. Chelonian Conservation and Biology, 4, 1–7.
164	C. caretta	5	Luschi, P., Hughes, G. R., Mencacci, R., De Bernardi, E., Sale, A., Broker, R., Bouwer, M., & Papi, F. (2003). Satellite tracking of migrating loggerhead sea turtles (Caretta caretta) displaced in the open sea. Marine Biology, 143, 793–801.
165	C. caretta	1	Nichols, W. J., 2003. Biology and conservation of sea turtles in Baja California, Mexico. (Doctoral dissertation, School of Renewable and Natural Resources, The University of Arizona, Tucson, Arizona).
166	C. caretta	2	Nobetsu, T., Minami, H., Kiyota, M., Shiode, D., Matsunaga, H., Okazaki, M., & Nakano, H. (2003). Oceanic migration of post-nesting loggerhead sea turtles (Caretta caretta) in the northwestern North Pacific tracked by satellite telemetry. Proceedings on the 4th SEASTAR2000 Workshop, pp. 28–31.
167	C. caretta	2	Godley, B. J., Broderick, A. C., Glen, F., & Hays, G. C. (2003). Post-nesting movements and submergence patterns of loggerhead marine turtles in the Mediterranean assessed by satellite tracking. Journal of Experimental Marine Biology and Ecology, 287, 119-134.
168	C. caretta	2	Hawkes, L. A., Broderick, A. C., Coyne, M. S., Godfrey, M. H., Lopez-Jurado, L. F., Lopez-Suarez, P., Merino, S. E., Varo-Cruz, N., & Godley, B. J. (2006). Phenotypically linked dichotomy in sea turtle foraging requires multiple conservation approaches. Current Biology, 16, 990–995.
169	C. caretta	11	Arendt, M., Segars, A., Byrd, J., Whitaker, J., Owens, D., & Blanvillain, G. (2007). Examination of Local Movement and Migratory Behavior of Sea Turtles During Spring and Summer Along the Atlantic Coast Off the Southeastern United States. Annual Report to Office of Protected Resources, NOAA Fisheries Grant No. NA03NMF4720281, 52 pp.
170	C. caretta	1	Hawkes, L. A., Broderick, A. C., Coyne, M. S., Godfrey, M. H., & Godley, B. J. (2007). Only some like it hot - Quantifying the environmental niche of the loggerhead sea turtle. Diversity and Distributions, 13, 447–457.
171	C. caretta	3	Lener, C., & Pinou, T. (2007). Learning with loggerheads. Science and Children, 45, 24-28.
172	C. caretta	10	Broderick, A. C., Coyne, M. S., Fuller, W. J., Glen, F., & Godley, B. J. (2007). Fidelity and over-wintering of sea turtles. Proceedings of the Royal Society B: Biological Sciences, 274, 1533-1539.
173	C. caretta	26	Ikeda, T. (2008) Seasonal Distribution and Behavior of Loggerhead Sea Turtles in the North Pacific: Statistical analysis in relation to environmental oceanographic parameters. (Doctoral Dissertation, Hokkaido University, Sapporo, Japan).
174	C. caretta	2	Schofield, G., Lilley, M. K., Bishop, C. M., Brown, P., Katselidis, K. A., Dimopoulos, P., ... & Hays, G. C. (2009). Conservation hotspots: Implications of intense spatial area use by breeding male and female loggerheads at the Mediterranean’s largest rookery. Endangered Species Research, 10, 191-202.
175	C. caretta	9	Marcovaldi, M. Â., Lopez, G. G., Soares, L. S., Lima, E. H., Thomé, J. C., & Almeida, A. P. (2010). Satellite-tracking of female loggerhead turtles highlights fidelity behavior in northeastern Brazil. Endangered Species Research, 12, 263-272.
176	C. caretta	1	Braun-McNeill J, Goodman A, Patton BW (2010). Surfacing behavior of loggerhead (Caretta caretta) sea turtles in estuarine and coastal waters of North Carolina. NOAA Technical Memorandum NMFS-SEFSC-605, 82 pp.
177	C. caretta	1	Mencacci, R., De Bernardi, E., Sale, A., Lutjeharms, J. R., & Luschi, P. (2010). Influence of oceanic factors on long-distance movements of loggerhead sea turtles displaced in the southwest Indian Ocean. Marine Biology, 157, 339-349.
178	C. caretta	4	Rees, A. F., Al Saady, S., Broderick, A. C., Coyne, M. S., Papathanasopoulou, N., & Godley, B. J. (2010). Behavioural polymorphism in one of the world’s largest populations of loggerhead sea turtles Caretta caretta. Marine Ecology Progress Series, 418, 201-212.
179	C. caretta	1	Hays, G. C., Fossette, S., Katselidis, K. A., Schofield, G., & Gravenor, M. B. (2010). Breeding periodicity for male sea turtles, operational sex ratios, and implications in the face of climate change. Conservation Biology, 24, 1636-1643.
180	C. caretta	10	Schofield, G., Hobson, V. J., Fossette, S., Lilley, M. K., Katselidis, K. A., & Hays, G. C. (2010). Biodiversity Research: fidelity to foraging sites, consistency of migration routes and habitat modulation of home range by sea turtles. Diversity and Distributions, 16, 840-853.
181	C. caretta	2	Patton, B. W. (2011). Surfacing Behavior of Juvenile Loggerhead Sea Turtles (Caretta caretta) in North Carolina. (Honors Baccalaureate of Science Project, Oregon State University, University Honors College, USA).
182	C. caretta	2	Phillips, K. (2011). Beyond the beach: population trends and foraging site selection of a Florida loggerhead nesting assemblage. (Doctoral dissertation, University of Miami, USA).
183	C. caretta	16	Zbinden, J. A., Bearhop, S., Bradshaw, P., Gill, B., Margaritoulis, D., Newton, J., & Godley, B. J. (2011). Migratory dichotomy and associated phenotypic variation in marine turtles revealed by satellite tracking and stable isotope analysis. Marine Ecology Progress Series, 421, 291-302.
184	C. caretta	2	Margaritoulis, D., Rees, A.F. (2011). Loggerhead turtles nesting at Rethymno, Greece, prefer the Aegean Sea as their main foraging area. Marine Turtle Newsletter, 131:12–14.
185	C. caretta	2	Arendt, M. D., Segars, A. L., Byrd, J. I., Boynton, J., Schwenter, J. A., Whitaker, J. D., & Parker, L. (2012). Migration, distribution, and diving behavior of adult male loggerhead sea turtles (Caretta caretta) following dispersal from a major breeding aggregation in the Western North Atlantic. Marine Biology, 159, 113-125.
186	C. caretta	9	Hart, K. M., Lamont, M. M., Fujisaki, I., Tucker, A. D., & Carthy, R. R. (2012). Common coastal foraging areas for loggerheads in the Gulf of Mexico: opportunities for marine conservation. Biological Conservation, 145, 185-194.
187	C. caretta	4	De Wet, A. (2012). Factors affecting survivorship of loggerhead (Caretta caretta) and leatherback (Dermochelys coriacea) sea turtles of South Africa (Doctoral Dissertation, Nelson Mandela Metropolitan University, South Africa).
188	C. caretta	3	Varo-Cruz, N., Hawkes, L. A., Cejudo, D., López, P., Coyne, M. S., Godley, B. J., & López-Jurado, L. F. (2013). Satellite tracking derived insights into migration and foraging strategies of male loggerhead turtles in the eastern Atlantic. Journal of Experimental Marine Biology and Ecology, 443, 134-140.
189	C. caretta	4	Foley, A. M., Schroeder, B. A., Hardy, R., MacPherson, S. L., Nicholas, M., & Coyne, M. S. (2013). Postnesting migratory behavior of loggerhead sea turtles Caretta caretta from three Florida rookeries. Endangered Species Research, 21, 129-142.
190	C. caretta	1	Rees, A. F. (2013). Ecology of marine turtles across the eastern Mediterranean and the Middle East. (Doctoral Dissertation, University of Exeter, Greece).
191	C. caretta	11	Schofield, G., Dimadi, A., Fossette, S., Katselidis, K. A., Koutsoubas, D., Lilley, M. K., ... & Hays, G. C. (2013). Satellite tracking large numbers of individuals to infer population level dispersal and core areas for the protection of an endangered species. Diversity and Distributions, 19, 834-844.
192	C. caretta	3	Patel, S. H. (2013). Movements, behaviors and threats to loggerhead turtles (Caretta caretta) in the Mediterranean Sea. (Doctoral Dissertation, Drexel University, Philadelphia, PA, USA).
193	C. caretta	2	Backof, T. F. (2013). Tracking and analysis of the spatial and thermal habitats of inter-nesting loggerheads (Caretta caretta) in Kyparissia Bay, Greece (Doctoral Dissertation, Purdue University, USA).
194	C. caretta	6	Rees, A.F., 2013. Ecology of marine turtles across the eastern Mediterranean and the Middle East. (Doctoral Dissertation, University of Exeter, UK).
195	C. caretta	14	Ceriani, S. (2014). Migratory connectivity and carry-over effects in Northwest Atlantic loggerhead turtles (Caretta caretta, L.). (Doctoral Dissertation, University of Central Florida, USA).
196	C. caretta	2	Foley, A. M., Schroeder, B. A., Hardy, R., MacPherson, S. L., & Nicholas, M. (2014). Long-term behavior at foraging sites of adult female loggerhead sea turtles (Caretta caretta) from three Florida rookeries. Marine Biology, 161, 1251-1262.
197	C. caretta	1	Mestre, F., Bragança, M. P., Nunes, A., & dos Santos, M. E. (2014). Satellite tracking of sea turtles released after prolonged captivity periods. Marine Biology Research, 10, 996-1006.
198	C. caretta	12	Tucker, A. D., MacDonald, B. D., & Seminoff, J. A. (2014). Foraging site fidelity and stable isotope values of loggerhead turtles tracked in the Gulf of Mexico and northwest Caribbean. Marine Ecology Progress Series, 502, 267-279.
199	C. caretta	8	Hays, G. C., Christensen, A., Fossette, S., Scho.field, G., Talbot, J., & Mariani, P. (2014). Route optimisation and solving Z ermelo's navigation problem during long distance migration in cross flows. Ecology letters, 17, 137-143.
200	C. caretta	12	Hays, G.C., Mazaris, A.D., Schofield, G. (2014). Different male vs. female breeding periodicity helps mitigate offspring sex ratio skews in sea turtles. Frontiers in Marine Science, 1, 1-9.
201	C. caretta	4	Hart, K. M., Sartain, A. R., & Fujisaki, I. (2015). Bahamas connection: residence areas selected by breeding female loggerheads tagged in Dry Tortugas National Park, USA. Animal Biotelemetry, 3, 1-17.
202	C. caretta	17	Patel, S. H., Morreale, S. J., Panagopoulou, A., Bailey, H., Robinson, N. J., Paladino, F. V., Margaritoulis, D., & Spotila, J. R. (2015). Changepoint analysis: A new approach for revealing animal movements and behaviors from satellite telemetry data. Ecosphere, 6, 1-13.
203	C. caretta	5	Becking, L. E., Christianen, M. J. A., Nava, M. I., Miller, N., Willis, S., & Van Dam, R. P. (2016). Post-breeding migration routes of marine turtles from Bonaire and Klein Bonaire, Caribbean Netherlands. Endangered Species Research, 30, 117-124.
204	C. caretta	7	Mingozzi, T., Mencacci, R., Cerritelli, G., Giunchi, D., & Luschi, P. (2016). Living between widely separated areas: long-term monitoring of Mediterranean loggerhead turtles sheds light on cryptic aspects of females spatial ecology. Journal of Experimental Marine Biology and Ecology, 485, 8-17.
205	C. caretta	12	Snape, R. T., Broderick, A. C., Çiçek, B. A., Fuller, W. J., Glen, F., Stokes, K., & Godley, B. J. (2016). Shelf life: neritic habitat use of a turtle population highly threatened by fisheries. Diversity and Distributions, 22, 797-807.
206	C. caretta	1	Casale, P., & Simone, G. (2017). Seasonal residency of loggerhead turtles Caretta caretta tracked from the Gulf of Manfredonia, South Adriatic. Mediterranean Marine Science, 18, 4-10.
207	C. caretta	10	Levy, Y., Keren, T., Leader, N., Weil, G., Tchernov, D., & Rilov, G. (2017). Spatiotemporal hotspots of habitat use by loggerhead (Caretta caretta) and green (Chelonia mydas) sea turtles in the Levant basin as tools for conservation. Marine Ecology Progress Series, 575, 165–179.
208	C. caretta	5	Oki, K., Hamabata, T., Arata, T., Parker, D. M., Ng, C. K. Y., & Balazs, G. H. (2019). Inferred adult foraging grounds of two marine turtle species nesting at Amami-Oshima, Japan. Chelonian Conservation and Biology, 18, 91-97.
209	C. caretta	1	Rees, A. F., & Margaritoulis, D. (2019). The Longest Migratory Distance Recorded for a Loggerhead Nesting in Greece. Marine Turtle Newsletter, 158, 10-11.
210	C. caretta	37	Haywood, J. C., Fuller, W. J., Godley, B. J., Margaritoulis, D., Shutler, J. D., Snape, R. T. E., Widdicombe, S., Zbinden, J. A., & Broderick, A. C. (2020). Spatial ecology of loggerhead turtles: Insights from stable isotope markers and satellite telemetry. Diversity and Distributions, 26, 368–381.
211	C. caretta	11	Schofield, G., Klaassen, M., Papafitsoros, K., Lilley, M. K. S., Katselidis, K. A., & Hays, G. C. (2020). Long-term photo-id and satellite tracking reveal sex-biased survival linked to movements in an endangered species. Ecology, 101, e03027.
212	L. olivacea	5	Plotkin, P. T., Byles, R. A., Rostal, D. C., & Owens, D. W. (1995). Independent versus socially facilitated oceanic migrations of the olive ridley, Lepidochelys olivacea. Marine Biology, 122, 137-143.
213	L. olivacea	1	Beavers, S. C., & Cassano, E. R. (1996). Movements and dive behavior of a male sea turtle (Lepidochelys olivacea) in the eastern tropical Pacific. Journal of Herpetology, 30, 97-104.
214	L. olivacea	5	Seminoff, J. a. (2003). Proceedings of the Twenty-Second Annual Symposium on Sea Turtle Biology and Conservation. NOAA Technical Memorandum NMFS-SEFSC-503, 308 pp.
215	L. olivacea	5	Whiting, S., Long, J., Hadden, K., Council, T. L., Lauder, A., & Whiting, S. (2005). Identifying the links between nesting and foraging grounds for the Olive Ridley ( Lepidochelys olivacea ) sea turtles in northern Australia . Final Report to the Department of the Environment and Water Resources, June 2005, 37 pp.
216	L. olivacea	4	Sasamal, S. K., & Panigraphy, R. C. (2006). Influence of eddies on the migratory routes of the sea turtles in the Bay of Bengal. International Journal of Remote Sensing, 27, 3115–3122.
217	L. olivacea	4	McMahon, C. R., Bradshaw, C. J. A., & Hays, G. C. (2007). Satellite tracking reveals unusual diving characteristics for a marine reptile, the olive ridley turtle Lepidochelys olivacea. Marine Ecology Progress Series, 329, 239–252.
218	L. olivacea	3	Whiting, S. D., Long, J. L., & Coyne, M. (2007). Migration routes and foraging behavior of olive ridley sea turtles in northern Australia. Endangered Species Research, 3, 1–9.
219	L. olivacea	7	Swimmer, Y., McNaughton, L., Foley, D., Moxey, L., & Nielsen, A. (2009). Movements of olive ridley sea turtles Lepidochelys olivacea and associated oceanographic features as determined by improved light-based geolocation. Endangered Species Research, 10, 245-254.
220	L. olivacea	1	Peavey, L. (2010). Predicting pelagic habitat with presence-only data using maximum entropy for Olive Ridley Sea Turtles in the eastern tropical Pacific. (Master’s Thesis, Duke University, North Caroline, USA).
221	L. olivacea	5	Da Silva, A. C., Dos Santos, E. A., Oliveira, F. L. D. C., Weber, M. I., Batista, J. A., Serafini, T. Z., & De Castilhos, J. C. (2011). Satellite-tracking reveals multiple foraging strategies and threats for olive ridley turtles in Brazil. Marine Ecology Progress Series, 443, 237-247.
222	L. olivacea	1	Rees, A. F., Al-Kiyumi, A., Broderick, A. C., Papathanasopoulou, N., & Godley, B. J. (2012). Conservation related insights into the behaviour of the olive ridley sea turtle Lepidochelys olivacea nesting in Oman. Marine Ecology Progress Series, 450, 195-205.
223	L. olivacea	2	Rees, A. F. (2013). Ecology of marine turtles across the eastern Mediterranean and the Middle East. (Doctoral Dissertation, University of Exeter, Greece).
224	L. olivacea	2	Plot, V., de Thoisy, B., & Georges, J. Y. (2015). Dispersal and dive patterns during the post-nesting migration of olive ridley turtles from French Guiana. Endangered Species Research, 26(3), 221-234.
225	L. olivacea	3	Pinou, T., Prunier, R., Bresson, M., Padilla, I. E., Javier Perez, J. F., Robles, J. A. T., ... & Robinson, N. J. (2018). Repeated sampling adds to the genetic diversity of Lepidochelys olivacea (Eschscholtz 1829) olive ridley sea turtle. Journal of Natural History, 52, 2899-2917.
